# Supplementary material for: Mitochondrial citrate metabolism and efflux regulate BeWo differentiation
Source: Sci Rep. 2023 May 6;13:7387. doi: 10.1038/s41598-023-34435-x (PMC10164164; doi:10.1038/s41598-023-34435-x)
Supplement: Supplementary file 2 — Supplementary Table 1. [file 41598_2023_34435_MOESM2_ESM.xlsx]

## Sheet: DMSO CIC KO cp to CTL
gene_id	baseMean	log2FoldChange	lfcSE	stat	pvalue	padj	gene_name	gene_biotype
ENSG00000242866	51.0038	3.36883	0.902065	3.73457	0.000188033	0.00183654	STRC	protein_coding
ENSG00000110324	129.888	2.79719	0.579716	4.82511	1.4e-06	3.26e-05	IL10RA	protein_coding
ENSG00000158428	50.2868	1.98032	0.354591	5.58481	2.34e-08	1.02e-06	CATIP	protein_coding
ENSG00000168350	322.093	1.87481	0.342374	5.47591	4.35e-08	1.75e-06	DEGS2	protein_coding
ENSG00000248323	50.8066	1.84815	0.590062	3.13213	0.00173546	0.0109455	LUCAT1	lncRNA
ENSG00000181458	125.286	1.73953	0.252946	6.87709	6.11e-12	7.33e-10	TMEM45A	protein_coding
ENSG00000177469	69.3127	1.71863	0.360164	4.77179	1.83e-06	4.13e-05	CAVIN1	protein_coding
ENSG00000076641	443.063	1.70807	0.515871	3.31104	0.000929512	0.0067032	PAG1	protein_coding
ENSG00000188176	67.8469	1.67064	0.309396	5.39967	6.68e-08	2.52e-06	SMTNL2	protein_coding
ENSG00000111319	54.7466	1.64754	0.420714	3.91607	9e-05	0.00102499	SCNN1A	protein_coding
ENSG00000170412	628.768	1.61922	0.201203	8.04767	8.44e-16	2.36e-13	GPRC5C	protein_coding
ENSG00000183018	1627.96	1.60215	0.138776	11.5449	7.83e-31	1.52e-27	AC118754.1	protein_coding
ENSG00000104419	16196.3	1.60132	0.18157	8.81928	1.15e-18	5.41e-16	NDRG1	protein_coding
ENSG00000101445	72.0255	1.59519	0.592702	2.6914	0.00711536	0.0326623	PPP1R16B	protein_coding
ENSG00000179148	54.5072	1.59143	0.490285	3.24593	0.00117067	0.00805481	ALOXE3	protein_coding
ENSG00000237222	82.5311	1.57437	0.293176	5.37007	7.87e-08	2.9e-06	LINC01968	lncRNA
ENSG00000141655	67.8148	1.56522	0.297168	5.2671	1.39e-07	4.53e-06	TNFRSF11A	protein_coding
ENSG00000123243	647.033	1.56255	0.294425	5.30713	1.11e-07	3.78e-06	ITIH5	protein_coding
ENSG00000134013	179.069	1.52266	0.25672	5.9312	3.01e-09	1.72e-07	LOXL2	protein_coding
ENSG00000197183	679.55	1.5208	0.206376	7.36905	1.72e-13	3.17e-11	NOL4L	protein_coding
ENSG00000100075	840.223	-1.50284	0.257038	-5.84678	5.01e-09	2.7e-07	SLC25A1	protein_coding
ENSG00000102879	93.4422	-2.02265	0.254807	-7.93797	2.06e-15	5.49e-13	CORO1A	protein_coding
ENSG00000134240	86.4977	-3.82114	1.40152	-2.72642	0.00640247	0.0302137	HMGCS2	protein_coding

## Sheet: FSK CIC KO cp to CTL
gene_id	baseMean	log2FoldChange	lfcSE	stat	pvalue	padj	gene_name	gene_biotype
ENSG00000154545	52.1986	3.41678	0.988876	3.45521	0.000549862	0.00252094	MAGED4	protein_coding
ENSG00000162437	74.4163	3.35495	0.439394	7.63541	2.25e-14	3.06e-12	RAVER2	protein_coding
ENSG00000132854	117.69	2.68582	0.361636	7.42686	1.11e-13	1.1e-11	KANK4	protein_coding
ENSG00000177469	69.3127	2.64916	0.504306	5.25309	1.5e-07	2.01e-06	CAVIN1	protein_coding
ENSG00000269190	82.5161	2.55616	0.369736	6.91346	4.73e-12	2.73e-10	FBXO17	protein_coding
ENSG00000013588	370.507	2.29928	0.203927	11.275	1.74e-29	9.97e-26	GPRC5A	protein_coding
ENSG00000120937	96.0614	2.25913	0.646253	3.49574	0.000472742	0.00221833	NPPB	protein_coding
ENSG00000119888	1000.72	2.22509	0.421871	5.27432	1.33e-07	1.81e-06	EPCAM	protein_coding
ENSG00000188176	67.8469	2.21468	0.340716	6.50006	8.03e-11	3.07e-09	SMTNL2	protein_coding
ENSG00000132205	1188.06	2.15849	0.2975	7.25543	4e-13	3.35e-11	EMILIN2	protein_coding
ENSG00000087085	91.045	2.13737	0.515778	4.14397	3.41e-05	0.000224997	ACHE	protein_coding
ENSG00000170271	89.6137	2.13511	0.369596	5.77689	7.61e-09	1.51e-07	FAXDC2	protein_coding
ENSG00000073282	352.44	2.06754	0.247236	8.3626	6.14e-17	2.34e-14	TP63	protein_coding
ENSG00000265702	51.927	2.06394	0.460967	4.47742	7.55e-06	6.04e-05	AC005821.1	lncRNA
ENSG00000082512	106.016	1.97824	0.31983	6.18528	6.2e-10	1.75e-08	TRAF5	protein_coding
ENSG00000240771	115.523	1.97322	0.263437	7.49031	6.87e-14	7.32e-12	ARHGEF25	protein_coding
ENSG00000231453	54.8634	1.92296	0.480975	3.99805	6.39e-05	0.000387336	LINC01305	lncRNA
ENSG00000170915	92.6229	1.91922	0.30271	6.34012	2.3e-10	7.36e-09	PAQR8	protein_coding
ENSG00000132879	77.268	1.90871	0.315411	6.05151	1.43e-09	3.55e-08	FBXO44	protein_coding
ENSG00000140832	187.891	1.90677	0.256596	7.43102	1.08e-13	1.07e-11	MARVELD3	protein_coding
ENSG00000197747	1391.22	1.8781	0.275091	6.82718	8.66e-12	4.45e-10	S100A10	protein_coding
ENSG00000112139	105.711	1.87017	0.346028	5.40466	6.49e-08	9.73e-07	MDGA1	protein_coding
ENSG00000160007	340.432	1.8165	0.197862	9.18065	4.28e-20	4.59e-17	ARHGAP35	protein_coding
ENSG00000237424	55.0595	1.81383	0.401378	4.519	6.21e-06	5.11e-05	FOXD2-AS1	lncRNA
ENSG00000161896	64.5675	1.81252	0.299925	6.04325	1.51e-09	3.7e-08	IP6K3	protein_coding
ENSG00000128602	300.815	1.80592	0.250263	7.21606	5.35e-13	4.31e-11	SMO	protein_coding
ENSG00000085741	330.635	1.79635	0.231707	7.75265	9e-15	1.5e-12	WNT11	protein_coding
ENSG00000111319	54.7466	1.78999	0.589632	3.03577	0.00239925	0.00899246	SCNN1A	protein_coding
ENSG00000148908	66.44	1.77893	0.318062	5.59304	2.23e-08	3.87e-07	RGS10	protein_coding
ENSG00000123685	70.8734	1.73085	0.29	5.96846	2.4e-09	5.49e-08	BATF3	protein_coding
ENSG00000180999	136.054	1.73073	0.271337	6.37853	1.79e-10	5.98e-09	C1orf105	protein_coding
ENSG00000287252	92.0258	1.72734	0.345366	5.00149	5.69e-07	6.41e-06	AL009179.2	lncRNA
ENSG00000164434	191.304	1.72085	0.22326	7.70785	1.28e-14	1.92e-12	FABP7	protein_coding
ENSG00000128422	239.212	1.72068	0.186457	9.2283	2.75e-20	3.37e-17	KRT17	protein_coding
ENSG00000166426	67.538	1.71897	0.256672	6.69713	2.13e-11	9.7e-10	CRABP1	protein_coding
ENSG00000104213	128.904	1.7123	0.258371	6.6273	3.42e-11	1.47e-09	PDGFRL	protein_coding
ENSG00000131941	284.007	1.70394	0.281267	6.05807	1.38e-09	3.45e-08	RHPN2	protein_coding
ENSG00000162337	649.204	1.69981	0.169612	10.0217	1.22e-23	2.33e-20	LRP5	protein_coding
ENSG00000143862	54.9659	1.6899	0.386925	4.36752	1.26e-05	9.45e-05	ARL8A	protein_coding
ENSG00000107438	835.396	1.68312	0.181699	9.26324	1.98e-20	2.62e-17	PDLIM1	protein_coding
ENSG00000010030	87.8133	1.67031	0.329847	5.06389	4.11e-07	4.82e-06	ETV7	protein_coding
ENSG00000114993	314.499	1.66913	0.338593	4.9296	8.24e-07	8.81e-06	RTKN	protein_coding
ENSG00000152527	54.0614	1.65698	0.2931	5.6533	1.57e-08	2.86e-07	PLEKHH2	protein_coding
ENSG00000174370	132.935	1.65467	0.219699	7.53152	5.02e-14	5.85e-12	C11orf45	protein_coding
ENSG00000099812	74.1081	1.65312	0.347098	4.76269	1.91e-06	1.83e-05	MISP	protein_coding
ENSG00000122884	2636.18	1.63933	0.275464	5.95115	2.66e-09	5.98e-08	P4HA1	protein_coding
ENSG00000101096	243.26	1.6241	0.251493	6.45786	1.06e-10	3.9e-09	NFATC2	protein_coding
ENSG00000105419	77.5685	1.62069	0.304657	5.31973	1.04e-07	1.46e-06	MEIS3	protein_coding
ENSG00000169896	112.503	1.61989	0.441159	3.6719	0.000240756	0.00123629	ITGAM	protein_coding
ENSG00000169894	120.733	1.61916	0.340101	4.76082	1.93e-06	1.84e-05	MUC3A	protein_coding
ENSG00000106688	105.279	1.61496	0.294847	5.47728	4.32e-08	6.87e-07	SLC1A1	protein_coding
ENSG00000116396	110.624	1.60774	0.316332	5.08244	3.73e-07	4.43e-06	KCNC4	protein_coding
ENSG00000204516	85.5967	1.59867	0.369773	4.32338	1.54e-05	0.000111998	MICB	protein_coding
ENSG00000259291	90.0778	1.59216	0.293797	5.41927	5.98e-08	9.11e-07	ZNF710-AS1	lncRNA
ENSG00000198832	214.455	1.58709	0.241635	6.56812	5.1e-11	2.09e-09	SELENOM	protein_coding
ENSG00000188643	100.366	1.57851	0.37473	4.21239	2.53e-05	0.000172455	S100A16	protein_coding
ENSG00000145685	437.916	1.57841	0.205234	7.69076	1.46e-14	2.13e-12	LHFPL2	protein_coding
ENSG00000106976	58.3696	1.57629	0.357198	4.41292	1.02e-05	7.9e-05	DNM1	protein_coding
ENSG00000141655	67.8148	1.57011	0.282545	5.55703	2.74e-08	4.63e-07	TNFRSF11A	protein_coding
ENSG00000141504	81.1636	1.57007	0.351292	4.46942	7.84e-06	6.25e-05	SAT2	protein_coding
ENSG00000160323	92.1081	1.5633	0.261523	5.97768	2.26e-09	5.24e-08	ADAMTS13	protein_coding
ENSG00000152767	113.849	1.55333	0.323645	4.7995	1.59e-06	1.56e-05	FARP1	protein_coding
ENSG00000136859	50.6054	1.54595	0.558371	2.76868	0.00562846	0.0186647	ANGPTL2	protein_coding
ENSG00000169992	261.675	1.53169	0.241206	6.35011	2.15e-10	7e-09	NLGN2	protein_coding
ENSG00000091262	60.3817	1.53042	0.34854	4.39094	1.13e-05	8.63e-05	ABCC6	protein_coding
ENSG00000115525	78.3507	1.52549	0.312837	4.87631	1.08e-06	1.11e-05	ST3GAL5	protein_coding
ENSG00000075461	130.309	1.52501	0.243561	6.26132	3.82e-10	1.15e-08	CACNG4	protein_coding
ENSG00000011028	95.2561	1.51617	0.243194	6.2344	4.54e-10	1.33e-08	AC080038.1	protein_coding
ENSG00000183287	498.188	1.51542	0.217483	6.96797	3.22e-12	2e-10	CCBE1	protein_coding
ENSG00000121753	121.049	1.51244	0.269228	5.61768	1.94e-08	3.42e-07	ADGRB2	protein_coding
ENSG00000137103	71.9131	1.50477	0.274081	5.49023	4.01e-08	6.43e-07	TMEM8B	protein_coding
ENSG00000204681	442.808	1.50194	0.191849	7.82877	4.93e-15	8.99e-13	GABBR1	protein_coding
ENSG00000186417	252.159	-1.51247	0.428816	-3.52707	0.00042018	0.00200403	GLDN	protein_coding
ENSG00000143515	95.9169	-1.53209	0.23183	-6.60866	3.88e-11	1.63e-09	ATP8B2	protein_coding
ENSG00000022567	1259.25	-1.55325	0.279149	-5.56422	2.63e-08	4.46e-07	SLC45A4	protein_coding
ENSG00000174697	1111.29	-1.57703	0.419584	-3.75856	0.000170896	0.000920261	LEP	protein_coding
ENSG00000119699	52.6655	-1.58215	0.337108	-4.69331	2.69e-06	2.45e-05	TGFB3	protein_coding
ENSG00000115616	98.1318	-1.60807	0.583427	-2.75625	0.00584681	0.0192621	SLC9A2	protein_coding
ENSG00000138835	228.488	-1.61699	0.511285	-3.16259	0.0015637	0.00623239	RGS3	protein_coding
ENSG00000121068	58.3197	-1.64269	0.350905	-4.68129	2.85e-06	2.57e-05	TBX2	protein_coding
ENSG00000203857	77.2041	-1.66235	0.285659	-5.81934	5.91e-09	1.2e-07	HSD3B1	protein_coding
ENSG00000285847	171.454	-1.6794	0.292425	-5.74303	9.3e-09	1.79e-07	AL713852.1	lncRNA
ENSG00000115295	70.4527	-1.68922	0.354688	-4.76255	1.91e-06	1.83e-05	CLIP4	protein_coding
ENSG00000158055	435.106	-1.75795	0.380495	-4.62016	3.83e-06	3.34e-05	GRHL3	protein_coding
ENSG00000196407	97.9087	-1.81182	0.51411	-3.52419	0.000424772	0.00202368	THEM5	protein_coding
ENSG00000115457	462.952	-1.82171	0.329442	-5.52968	3.21e-08	5.28e-07	IGFBP2	protein_coding
ENSG00000198435	220.508	-2.04254	0.250703	-8.14725	3.72e-16	9.98e-14	NRARP	protein_coding
ENSG00000203783	358.231	-2.31944	0.73925	-3.13756	0.00170359	0.00671377	PRR9	protein_coding
